# Supplementary material for: Incorporating ecological functions in conservation decision making
Source: Ecol Evol. 2017 Sep 7;7(20):8273–81. doi: 10.1002/ece3.3353 (PMC5648659; doi:10.1002/ece3.3353)
Supplement: Supplementary file 4 [file ECE3-7-8273-s004.xlsx]

## Sheet: Sheet1
Appendix S4: Average predator proportion of randomized batches of 1000 samples. 38, 60 and 106 meaning out of all planning units 38, 60 and 106 representatively were chosen randomly
	average predator proportion of sites
run	38	60	106
1	11.1888	11.3738	11.1632
2	11.3147	11.2197	11.3515
3	10.8488	10.7431	11.3879
4	11.0713	11.1505	11.1445
5	11.1462	11.2155	11.3036
6	11.6162	11.0518	11.0659
7	11.3263	11.1392	11.2479
8	11.4441	11.2535	11.2168
9	11.6338	11.2359	10.7938
10	11.4757	11.0817	11.2845
11	10.9184	12.7392	11.4082
12	11.7937	11.3473	11.3091
13	11.2133	11.5033	12.3375
14	11.1434	11.1449	11.0567
15	10.9286	11.1197	11.9366
16	11.4332	11.1036	11.1127
17	11.0741	11.3079	11.0412
18	11.497	11.3456	11.3338
19	11.1361	10.9942	11.0756
20	11.4333	11.2079	11.1932
21	10.9368	11.2174	11.2834
22	11.2574	11.4084	12.0927
23	11.0043	11.4135	11.2553
24	11.0935	11.5778	11.2245
25	11.1183	11.3848	11.4012
26	11.3703	11.0561	11.388
27	10.9907	11.2014	10.8867
28	10.9367	11.2926	11.029
29	10.8734	11.0643	11.0393
30	10.8649	11.224	11.1441
31	11.2547	11.057	11.1958
32	10.8581	11.3545	11.2457
33	11.2069	11.2735	12.0302
34	11.048	11.6934	11.3262
35	11.2093	10.9184	11.2047
36	11.0083	11.3781	11.0027
37	11.2934	11.1445	11.3392
38	11.202	11.2602	11.4002
39	11.0693	11.047	11.2506
40	10.945	11.6131	11.2524
41	10.9396	11.2796	11.1213
42	11.2149	11.051	11.8068
43	11.1436	11.4069	11.1818
44	11.4261	11.1202	11.3889
45	11.3973	11.089	11.101
46	11.4499	11.1195	11.1241
47	11.476	10.7995	11.5149
48	11.2344	11.5354	11.5221
49	11.1239	11.2642	11.3705
50	11.5989	11.3088	11.361
51	10.9951	11.3986	10.9762
52	10.9028	11.1847	11.2574
53	11.3243	11.277	12.0408
54	10.7926	11.4812	11.0575
55	11.2895	10.9069	11.0344
56	11.2863	11.365	11.1033
57	13.1933	11.4861	11.3616
58	11.1455	10.9036	11.4557
59	11.4502	11.0531	11.2709
60	11.3057	11.0823	11.2608
61	11.4184	11.442	11.2905
62	11.1727	11.0205	11.3898
63	11.0595	10.8707	11.2363
64	11.6456	11.2648	11.3191
65	10.8974	11.0634	11.0934
66	11.1224	11.2059	11.1666
67	11.5001	12.6346	11.3354
68	11.504	11.1653	11.3313
69	11.3586	11.3616	11.064
70	11.3741	11.2635	11.3054
71	11.2582	11.2361	12.0495
72	11.7839	11.4177	11.1711
73	10.8502	10.9414	10.9602
74	11.0286	10.8962	11.3995
75	11.4226	11.3456	11.1641
76	11.2596	11.4558	12.1259
77	13.6955	11.0669	11.2411
78	11.4011	11.1429	11.2654
79	11.1018	11.0123	11.4133
80	11.5339	12.633	11.0088
81	10.8289	11.301	11.0871
82	10.9703	11.0842	11.0442
83	11.4377	12.3932	11.2408
84	11.172	11.2944	11.1349
85	11.2806	11.1278	10.9144
86	14.5556	11.3268	11.2061
87	10.8429	10.9905	11.5101
88	11.7465	11.1024	11.2961
89	10.9811	11.3814	11.9614
90	11.3991	11.1939	11.3625
91	10.9218	11.4884	11.0881
92	11.5161	11.3427	11.4555
93	11.0936	10.8279	11.373
94	11.348	11.2692	11.3421
95	11.0748	10.9775	11.3211
96	11.4878	11.4593	11.2318
97	10.9914	11.2397	11.2895
98	11.6289	10.9076	11.3349
99	11.2085	11.3233	11.4106
100	11.2712	11.2037	11.2347
101	11.0565	10.9588	10.7494
102	11.51	11.2328	11.0444
103	11.2795	11.2648	11.3713
104	11.5152	11.1107	11.1271
105	11.3286	11.1427	11.3127
106	11.1673	10.9942	11.341
107	11.1715	11.3224	11.2071
108	11.1697	11.2843	11.2875
109	11.6461	11.3699	11.2434
110	11.0304	11.5614	11.0629
111	11.1135	11.0165	10.9915
112	11.1967	11.1506	11.2317
113	11.1958	11.1326	11.1498
114	11.3733	11.374	11.4074
115	10.745	10.9349	11.0535
116	10.7814	11.4013	11.1376
117	10.7676	11.4612	10.9832
118	11.0523	10.8086	11.0111
119	10.918	11.6208	11.4695
120	13.1792	10.9579	11.3193
121	11.2729	11.1355	11.1888
122	11.3774	11.1714	11.232
123	10.9084	11.0501	11.3598
124	11.2864	11.3021	11.8815
125	11.3804	11.4037	10.9938
126	13.2768	11.4043	11.4203
127	10.6615	11.3861	11.0588
128	11.2009	11.4435	11.3242
129	11.1624	10.9351	11.1224
130	11.3886	11.3774	11.1625
131	11.2754	10.6629	11.0211
132	11.1822	11.4082	11.0124
133	11.1485	11.3394	11.4899
134	11.5474	11.0939	11.324
135	10.8394	11.679	11.3854
136	13.4935	10.9712	11.195
137	10.7804	12.6119	11.1864
138	10.7215	11.2132	11.1221
139	11.5591	10.7384	11.2359
140	11.4099	11.0497	11.4963
141	11.3734	11.2268	11.0263
142	11.2029	11.3079	11.1737
143	11.152	11.3526	11.3881
144	10.8035	11.2608	11.1676
145	10.6384	10.8349	11.219
146	11.0507	11.4423	11.4072
147	10.8881	11.3532	11.2509
148	11.1452	11.1589	11.1668
149	11.3263	11.3186	11.2204
150	11.113	10.4828	11.2808
151	12.8854	11.1396	11.1755
152	13.9887	11.0408	11.2382
153	11.2331	11.093	11.3941
154	11.1914	10.8364	11.1404
155	11.3199	10.8743	11.3123
156	11.3867	10.8585	11.1265
157	11.1246	10.9561	11.2248
158	10.9693	10.9952	11.3092
159	11.0308	11.1135	10.9948
160	11.5256	11.2197	11.5302
161	10.7344	11.3486	11.3023
162	11.3476	11.4313	11.4189
163	10.9729	11.1831	11.2668
164	11.4292	11.1026	11.263
165	11.2353	11.2111	11.2541
166	13.5492	11.0214	11.3529
167	10.7991	11.4663	11.2766
168	11.1064	11.0942	10.9978
169	13.5299	11.321	11.0049
170	11.1166	10.9321	11.1059
171	11.2892	11.1931	11.1113
172	11.3216	11.0607	11.1928
173	11.4404	11.0623	11.3812
174	11.4851	11.105	11.2796
175	11.175	11.2655	11.2154
176	10.9086	11.4241	11.2134
177	11.0596	11.0086	11.2382
178	11.3398	11.2093	11.165
179	11.372	11.5575	11.0984
180	11.5971	10.9299	11.1185
181	10.8148	11.2737	11.1841
182	11.213	11.203	11.098
183	11.4794	10.8588	11.2606
184	11.6682	11.279	11.1518
185	11.4558	11.2565	11.1254
186	10.6507	11.1024	11.5506
187	10.8685	11.0119	12.1426
188	11.3649	11.3583	10.9921
189	11.1385	12.7018	11.3535
190	11.2992	11.1238	11.0682
191	11.2157	11.5782	11.3205
192	11.5012	11.0487	10.9274
193	11.179	11.2633	12.0197
194	11.3895	12.4584	11.7348
195	10.9702	11.3929	11.1602
196	10.8157	10.9378	11.1609
197	11.5585	11.4044	11.1464
198	10.9904	11.3078	11.2875
199	11.5101	12.8874	11.0635
200	11.6119	11.0599	11.1956
201	11.1494	11.3817	11.0256
202	11.4015	11.0167	11.0409
203	11.5179	12.9452	11.219
204	11.3629	11.2596	11.1259
205	11.001	11.3373	11.1246
206	11.311	10.913	11.334
207	11.3347	11.4055	11.1148
208	11.2	11.2392	11.0789
209	11.2818	11.3416	11.2923
210	11.0716	11.4349	11.2626
211	11.3906	10.9732	11.2471
212	11.268	11.2649	11.3435
213	10.8423	11.3096	11.1768
214	11.3683	11.3469	11.0935
215	11.0143	11.3287	11.2597
216	11.3328	11.1604	11.0687
217	11.1015	11.403	11.032
218	11.2098	11.5716	11.0662
219	11.1308	11.2927	11.3635
220	11.0824	11.2967	11.166
221	10.9825	11.4607	11.1981
222	11.2314	11.1151	11.4337
223	11.1765	11.2259	11.1005
224	11.0289	11.2303	11.2378
225	11.2544	11.4886	11.3211
226	10.8291	10.9431	11.1162
227	11.5945	11.2535	11.5016
228	11.6604	11.144	10.9118
229	10.9987	11.284	11.1842
230	10.7255	11.4319	11.1785
231	10.8811	13.2109	11.1269
232	11.8366	11.5359	11.0981
233	11.3232	11.2825	11.4156
234	11.0332	11.2444	11.2039
235	11.3777	10.9142	11.0556
236	11.4657	11.1249	11.3027
237	11.5913	11.3783	11.0224
238	11.396	11.0228	11.3763
239	11.3926	11.3619	11.353
240	11.1727	12.7385	11.2737
241	11.1375	11.3552	11.4519
242	11.3866	11.2442	11.6054
243	11.5081	11.1257	11.2212
244	11.3289	11.6434	11.0531
245	11.4637	11.2122	11.1174
246	11.0771	11.3249	11.0818
247	13.5554	11.288	11.0133
248	11.3061	11.4272	11.3439
249	11.0666	11.4402	11.1464
250	11.5659	12.9911	11.1985
251	11.1638	11.2614	10.893
252	11.545	11.035	11.3313
253	11.586	11.2477	11.113
254	11.4237	11.168	11.1283
255	11.4283	11.1903	11.3641
256	11.3421	11.0081	11.8652
257	11.3159	11.2799	11.1923
258	11.1872	12.4958	11.2458
259	11.2739	11.3429	11.2468
260	11.4857	11.0747	11.2249
261	10.8189	11.2734	11.2447
262	11.2327	11.4849	11.1647
263	11.0723	11.1523	11.1651
264	11.5288	11.2093	11.2109
265	11.5308	11.3503	11.2545
266	11.6311	11.5558	11.2066
267	13.3029	11.2295	11.4408
268	11.0753	11.0618	11.313
269	10.6968	11.3611	11.3901
270	11.3192	12.5215	11.2908
271	11.4187	11.2904	12.082
272	10.9916	11.0801	11.0285
273	12.9838	11.5183	11.2045
274	11.4508	11.3734	11.9294
275	11.1846	11.0365	11.139
276	10.9806	10.9777	11.2527
277	11.4211	11.1857	12.0614
278	11.3475	11.2883	11.0143
279	11.3816	11.0473	11.0852
280	10.7387	11.4379	11.4043
281	10.9658	11.1545	11.1734
282	10.9429	11.3798	11.237
283	11.6051	11.229	11.8071
284	11.6284	11.1903	11.1686
285	10.894	11.2374	11.2661
286	11.2287	11.3782	11.2913
287	10.6168	10.9959	11.355
288	11.2412	11.0268	11.4198
289	11.3231	11.5736	11.2264
290	11.0762	11.2	11.2082
291	11.3555	11.1765	11.1502
292	11.4297	11.0016	11.3205
293	11.4054	11.1431	11.2916
294	11.37	11.0523	11.0185
295	11.3584	11.4662	11.6989
296	11.3245	10.9673	11.2231
297	11.5392	11.0469	11.2629
298	10.8689	11.3102	10.8615
299	14.1286	10.9842	10.8975
300	11.4969	12.4656	10.9818
301	11.4285	11.6162	11.4315
302	11.1604	11.305	11.1568
303	11.3028	11.2316	11.2706
304	11.3121	11.4716	11.3086
305	10.8295	11.3688	11.1314
306	11.2852	13.0542	11.1352
307	11.4072	11.2214	11.1187
308	11.2367	11.1251	11.0629
309	11.2026	11.2509	11.0679
310	10.6486	10.9522	10.947
311	11.5653	10.9764	12.1108
312	10.9672	11.3249	11.4602
313	11.1293	12.5495	11.1033
314	11.0649	11.3106	11.2311
315	11.0771	11.2739	11.1876
316	11.0476	10.9574	11.2852
317	11.6115	11.0211	11.2963
318	11.4144	11.4275	11.1223
319	11.2088	10.9904	10.9899
320	11.0854	11.4997	11.2239
321	11.3263	11.284	11.2293
322	11.1589	11.3319	11.185
323	10.9613	10.9782	11.0313
324	11.4896	11.2593	11.1079
325	11.5264	13.2771	11.3314
326	11.3887	11.1717	11.1667
327	13.1808	11.2861	11.4196
328	11.5607	11.2927	11.172
329	11.362	10.8739	11.3168
330	11.223	11.1274	11.198
331	11.2173	11.2129	11.3477
332	11.0786	11.13	10.8214
333	14.7575	11.0884	11.2229
334	11.4726	11.1255	11.2721
335	11.2312	11.297	11.1212
336	11.1421	11.5188	11.409
337	11.065	11.1747	11.1154
338	10.7626	11.0421	11.0657
339	11.6231	10.9079	10.9464
340	10.8919	10.9109	11.4447
341	11.3381	11.6737	11.2118
342	11.179	11.2099	11.2424
343	11.2655	11.3557	11.1771
344	11.0367	11.0402	11.3187
345	11.4845	11.3354	11.4009
346	11.5492	11.0393	11.1753
347	11.2077	10.7909	11.1483
348	10.8984	11.0672	11.2392
349	11.3872	11.3455	11.0253
350	10.947	11.578	11.0218
351	11.1686	11.2798	11.5239
352	10.8909	11.245	11.6342
353	11.1186	11.1976	12.0879
354	11.1647	11.049	11.1658
355	11.3561	11.1511	11.1351
356	11.2096	11.2277	11.0386
357	11.6131	10.816	11.2166
358	11.074	11.1212	11.0639
359	11.2929	11.165	11.3242
360	11.6836	12.5061	12.1543
361	11.2087	11.4275	11.9917
362	11.1171	10.9392	11.2295
363	11.6443	10.9332	11.2729
364	11.2978	10.9873	12.1034
365	10.7677	11.2235	11.3041
366	11.3451	11.2453	11.2232
367	10.9428	11.1383	11.116
368	10.926	11.1316	10.9983
369	11.2645	11.053	11.2171
370	11.1335	11.3637	11.3375
371	11.1562	11.3838	11.3283
372	11.1705	11.3482	11.3196
373	11.8058	11.2136	11.1488
374	11.3396	10.7486	11.1087
375	11.3329	11.1802	11.2417
376	11.0735	11.2067	11.2486
377	11.2527	11.1774	11.397
378	11.3051	11.4075	11.3347
379	10.7402	11.2714	11.2328
380	11.4028	10.8315	11.4206
381	11.5417	10.9533	11.4032
382	10.8971	10.8697	11.0509
383	11.5273	11.3019	11.1993
384	11.1041	11.2504	11.1844
385	11.4849	11.1405	11.0487
386	10.9223	11.3465	11.2952
387	11.4767	11.1139	11.0943
388	11.1121	12.5613	11.325
389	10.7107	11.02	11.1277
390	11.59	11.2913	11.2932
391	11.6291	12.5081	11.5234
392	10.9792	11.1243	11.1143
393	11.3592	11.3492	11.3513
394	11.4016	12.2448	11.1252
395	11.2431	11.1695	11.2278
396	11.1572	11.2688	11.1068
397	11.3902	10.8452	11.2128
398	11.3266	11.4022	11.2398
399	11.3068	11.3252	11.0218
400	11.1154	10.7996	11.3283
401	11.1585	10.849	10.9871
402	11.2977	11.4815	11.202
403	11.3992	11.4946	11.1112
404	10.8482	11.3477	11.2827
405	11.4102	12.7423	11.3396
406	11.1189	11.1506	11.3502
407	10.996	11.2453	11.2597
408	11.33	11.2762	11.3746
409	11.3537	11.6754	11.0647
410	11.6584	11.363	11.1179
411	11.249	11.1508	11.0961
412	10.638	10.9467	11.2506
413	11.4301	11.2165	10.8145
414	10.7454	12.771	11.2282
415	11.3224	11.2376	11.2383
416	11.5827	11.2247	11.1939
417	11.28	11.3068	11.0146
418	11.3616	10.9528	11.3542
419	10.2487	11.3503	11.1221
420	11.2511	11.1119	11.3372
421	10.8741	11.2445	11.2649
422	11.3516	10.8446	11.2969
423	11.1182	11.1404	11.2163
424	11.0631	11.1518	11.2685
425	11.1555	11.0218	11.0637
426	11.1883	10.999	11.3291
427	11.5721	11.0944	11.3702
428	10.8061	10.9332	11.2039
429	11.3063	11.281	11.4246
430	11.0817	11.4402	10.9298
431	10.5784	11.2116	11.3779
432	10.7503	11.4316	10.9308
433	11.4666	12.8284	12.0309
434	11.0057	11.1748	11.0045
435	11.3912	11.3744	11.3556
436	11.0209	11.1161	11.1166
437	11.1553	11.396	11.47
438	11.7143	11.3284	11.3032
439	11.2693	11.4736	11.1983
440	11.0121	11.13	11.0349
441	11.1023	11.3186	11.2047
442	11.5272	11.3235	12.3127
443	10.8565	11.3043	11.2109
444	11.407	12.5557	11.1529
445	11.0325	11.1009	11.2405
446	11.095	12.8383	11.0576
447	11.2051	11.2362	11.5721
448	11.3314	11.3987	11.4163
449	11.3646	11.6811	11.0967
450	11.3261	11.2862	11.3014
451	11.0871	11.1951	11.0941
452	11.4831	11.3544	11.4706
453	10.9965	12.9495	11.0192
454	11.3366	11.2501	11.4445
455	13.3969	11.1761	11.2687
456	11.3091	11.0577	10.9949
457	11.6072	11.1329	11.0829
458	11.4822	11.2242	11.2138
459	11.3224	11.4123	11.2794
460	11.5003	11.6172	11.2797
461	11.2289	11.5248	10.9864
462	11.2986	11.7486	11.3302
463	11.4575	11.2738	11.3783
464	11.0961	11.1768	11.2468
465	11.2437	11.2188	11.1808
466	11.5717	11.4278	11.2723
467	11.5074	11.2776	11.2477
468	11.0702	11.5062	10.9894
469	10.9863	11.4356	11.1645
470	11.4331	10.8043	11.9396
471	11.4935	11.0366	10.9704
472	10.8867	11.0295	11.476
473	14.0843	12.4523	11.0071
474	11.2521	11.2649	11.4242
475	11.0824	11.3563	11.1258
476	11.3185	10.9748	11.2469
477	11.4623	10.8419	11.1256
478	11.4169	10.9236	10.9147
479	11.0427	11.1739	11.261
480	11.4801	11.2693	11.1579
481	10.8617	10.99	10.9905
482	11.2935	11.2598	11.4478
483	11.3665	11.545	11.3917
484	11.1375	11.5066	11.248
485	11.0072	11.1639	11.2122
486	10.898	11.3347	10.9187
487	11.2414	11.2286	11.0575
488	11.451	11.5721	11.0257
489	13.3735	11.3584	11.2346
490	11.1639	11.2894	11.1341
491	11.3446	11.1438	11.121
492	11.2345	11.0873	11.3915
493	11.2733	11.0522	11.2268
494	10.6712	11.321	11.2049
495	11.0222	11.1814	11.2953
496	11.652	11.2019	11.197
497	10.9235	10.706	11.1896
498	11.3918	11.1251	11.1022
499	11.5301	11.1539	12.0257
500	13.7025	10.9971	10.9889
501	10.9266	11.1115	11.1911
502	11.2923	11.2197	11.4489
503	10.8449	11.3736	11.0451
504	11.346	11.2477	11.1203
505	10.9733	11.0892	11.1928
506	11.135	11.0786	11.1174
507	11.589	11.1291	11.3097
508	11.4379	11.1007	11.5463
509	11.3992	11.2131	12.1352
510	10.9596	11.5021	12.0202
511	11.3095	11.1727	11.0981
512	11.3417	11.1021	11.0979
513	11.2911	11.2948	11.1141
514	11.1327	10.9316	11.0169
515	11.0536	11.4358	11.3485
516	10.8893	11.2374	11.1617
517	11.609	10.9179	11.1433
518	11.0777	11.1757	11.0256
519	11.7412	11.3638	10.9502
520	11.5341	11.2587	11.2913
521	10.7041	11.476	11.2752
522	11.7727	11.144	11.2689
523	11.4648	12.7106	11.2598
524	11.4618	10.9481	11.3165
525	10.8472	11.3362	11.3224
526	10.795	11.0708	11.0937
527	11.114	11.1948	11.2853
528	11.0906	11.2279	12.0518
529	11.6597	13.2312	11.3731
530	14.6822	11.2989	11.2296
531	11.1563	11.0329	11.2006
532	11.2385	11.5008	11.3091
533	11.412	11.3982	11.1154
534	11.5405	12.5088	11.3101
535	11.0697	11.2394	11.2017
536	11.0692	10.9636	11.3986
537	11.3062	11.3921	11.3509
538	11.1374	10.955	11.1959
539	10.9667	11.2822	11.047
540	10.8316	11.6941	11.3252
541	11.1049	11.2511	11.2281
542	11.3302	11.2299	11.3586
543	11.2567	11.4653	11.409
544	11.142	10.9848	11.345
545	11.4319	11.0584	11.3473
546	10.9818	11.4806	11.0727
547	11.0586	11.2022	11.2138
548	11.65	11.1171	11.1547
549	11.6218	10.4052	11.0888
550	11.207	10.728	10.8656
551	11.3178	11.4297	12.183
552	11.0267	11.0277	11.3285
553	10.7893	11.3133	11.0826
554	11.1294	11.5559	11.0168
555	11.371	11.0349	11.1896
556	11.5277	11.176	10.9997
557	11.1489	11.4293	11.3757
558	11.4893	11.1172	11.9743
559	11.1781	11.1492	11.2973
560	11.1247	10.7305	11.2389
561	11.1104	11.4109	12.3101
562	11.2024	10.8605	11.0489
563	11.1494	11.6773	11.4387
564	14.2718	11.1808	11.3106
565	10.7942	11.2955	11.3375
566	11.0187	10.8509	11.1967
567	11.0714	11.241	11.5105
568	11.2053	11.536	11.082
569	11.1997	11.317	11.0749
570	11.7491	11.2719	11.4323
571	11.0065	11.2163	11.1081
572	11.1064	11.5886	11.0899
573	11.3391	11.2935	11.357
574	11.9063	11.2276	11.6304
575	11.558	11.1179	10.9582
576	11.7894	11.2398	11.0987
577	10.5425	11.2583	11.3542
578	11.5201	11.3123	11.1587
579	11.6673	10.8761	11.1095
580	11.0376	11.5568	11.2379
581	11.0847	11.2656	11.1866
582	11.0553	11.431	12.324
583	11.172	11.2664	11.0235
584	11.1481	10.8344	11.089
585	10.449	11.383	11.5231
586	11.1182	11.6541	11.0641
587	10.7907	11.1108	11.3071
588	11.1173	11.2789	11.3055
589	11.2729	11.0007	11.5043
590	11.3486	11.1144	11.2205
591	10.8666	11.2431	11.1142
592	10.5748	11.2468	11.2893
593	11.0137	10.9832	11.4135
594	11.3554	11.0541	11.37
595	11.3969	11.4964	11.3074
596	10.9174	11.4581	12.0008
597	11.1142	11.4981	11.1726
598	11.0651	11.1947	11.4023
599	11.1161	11.1833	11.1412
600	11.3459	11.0884	11.2023
601	10.6091	11.2362	11.8276
602	10.9592	11.0189	11.2931
603	10.9877	11.2234	12.0042
604	11.2331	11.2823	11.3026
605	10.8177	11.2166	11.1453
606	11.3405	11.3167	11.2203
607	11.2065	11.0224	10.9843
608	11.7093	11.5508	11.2406
609	11.5286	12.5063	11.1229
610	11.3535	11.5558	11.1183
611	10.9843	11.1912	11.326
612	11.486	11.2991	11.3774
613	10.9454	11.0097	11.3072
614	11.1995	11.014	11.2594
615	11.6069	11.4081	11.1569
616	11.5899	11.4044	11.2646
617	11.5438	11.3188	11.1836
618	11.6112	11.2237	11.3214
619	11.2119	11.2519	11.3954
620	11.3934	11.3019	11.1834
621	11.1062	11.1563	11.1917
622	11.3109	12.4958	11.0133
623	11.1948	11.0534	11.185
624	11.4122	11.337	11.5101
625	11.0115	11.2066	11.1349
626	11.573	11.1421	11.3579
627	13.7517	11.3889	11.3526
628	11.3926	11.2975	11.2138
629	11.1028	11.1743	11.0281
630	11.051	11.3878	11.2639
631	11.4309	11.0411	11.3027
632	11.2195	11.4098	11.4603
633	11.4757	11.2571	11.4291
634	10.9457	11.4846	11.0502
635	11.2311	11.1463	11.2373
636	10.8413	11.2234	10.8969
637	11.5361	11.2254	11.3015
638	10.6253	11.2039	11.418
639	11.4109	11.199	12.4082
640	10.9808	11.648	11.0485
641	11.3892	11.398	11.1251
642	10.633	11.3738	11.3534
643	11.1455	10.8679	11.2104
644	11.7088	11.4634	10.8428
645	11.249	11.486	11.3756
646	10.778	11.2299	11.1141
647	11.798	11.1337	11.3387
648	11.1987	11.2232	11.0426
649	11.0966	10.9702	11.1416
650	11.2715	11.0836	11.3366
651	11.7153	11.0692	11.154
652	11.189	10.992	11.0744
653	11.4378	11.2092	11.367
654	10.5294	11.3008	11.1125
655	11.4207	11.1458	11.2644
656	11.1956	11.3114	11.1536
657	10.6654	12.6048	11.3082
658	11.2573	11.4396	11.2835
659	11.0694	11.1903	11.2937
660	11.1572	11.4329	11.026
661	11.0756	11.4053	11.0191
662	11.2869	11.2038	11.1182
663	10.9138	10.8694	11.8134
664	11.389	11.3914	11.0959
665	11.4596	11.4258	11.4384
666	11.1429	11.3109	11.2822
667	10.9411	10.869	11.1504
668	11.4561	10.899	11.1412
669	11.4828	11.052	11.2437
670	11.2193	11.1202	11.1271
671	11.4176	11.1628	11.1656
672	11.469	11.4274	11.0582
673	10.8346	11.1162	11.368
674	11.3606	11.399	11.096
675	11.4105	11.0069	11.0978
676	11.3195	12.6891	12.0754
677	10.8176	11.3815	11.1282
678	11.0319	11.3405	11.4244
679	11.5759	11.1478	11.076
680	10.701	11.1925	11.2366
681	11.4371	11.2564	11.1239
682	10.9387	11.1012	11.1197
683	11.1098	11.2102	11.1604
684	11.7567	11.3445	11.1495
685	11.6407	10.932	11.3117
686	11.1946	11.7999	10.9017
687	11.5057	11.1254	11.4978
688	10.6669	11.3169	11.0064
689	11.0134	11.2348	10.8929
690	11.0407	11.212	11.9006
691	10.4255	11.3591	10.9485
692	11.1781	11.4605	11.4091
693	10.9027	11.3411	11.3889
694	10.222	11.2915	11.2201
695	11.3138	11.1388	10.9341
696	11.4502	10.8487	11.2666
697	11.3966	10.9677	11.3824
698	11.496	11.1091	11.2095
699	11.2077	10.8808	11.0062
700	10.6149	11.3263	11.172
701	11.3258	11.1576	11.4105
702	11.2901	11.2676	11.3871
703	11.3699	10.8499	11.2465
704	11.0959	11.3443	11.6887
705	11.2233	11.1086	11.4135
706	11.1387	11.1865	11.1695
707	11.2227	11.3716	11.16
708	11.1955	11.4032	11.2325
709	13.2256	11.4285	10.9592
710	11.2791	11.1088	11.4107
711	10.6081	11.5441	11.2744
712	11.0385	11.2392	11.1747
713	11.1645	11.3141	11.065
714	11.0643	11.1417	11.3825
715	11.1487	11.0116	10.9459
716	11.2441	11.1683	11.3727
717	10.9917	11.3778	11.0524
718	10.9849	11.3456	11.3222
719	10.8009	11.0819	11.4166
720	11.16	11.0297	11.3436
721	11.2489	10.955	11.2635
722	11.1072	11.2508	12.2333
723	11.4503	11.0716	11.1559
724	11.3791	10.8655	11.0956
725	11.4832	11.659	11.9617
726	11.293	10.7992	11.4842
727	11.4485	11.1413	11.352
728	11.266	11.1517	11.3938
729	10.9118	11.0975	11.1168
730	11.1707	11.298	11.2521
731	11.0116	11.1748	11.0773
732	11.5941	11.1612	11.2609
733	11.236	11.2425	11.1178
734	11.4665	11.4785	11.4825
735	11.0813	11.3518	12.1565
736	11.7427	12.8275	11.2731
737	11.1499	11.2277	11.3199
738	11.0763	11.3822	11.5322
739	11.2102	10.9275	11.2282
740	11.2788	12.8461	11.3308
741	11.5471	11.3885	11.3781
742	11.1632	10.9709	11.6267
743	11.0107	11.3402	11.4822
744	10.9406	11.3151	11.092
745	11.1226	11.0668	11.2864
746	11.2363	11.3494	11.2386
747	10.8508	11.308	11.2694
748	11.6584	11.547	11.3993
749	11.4573	11.1231	11.167
750	11.1	11.3651	11.2351
751	11.222	11.5463	11.4261
752	11.1638	11.3425	11.3664
753	11.3943	11.2644	11.0053
754	10.7486	11.4355	11.2522
755	11.5864	11.5286	11.3028
756	11.2778	11.4469	11.2363
757	10.9171	11.1307	11.477
758	11.4111	11.2894	10.8736
759	11.2225	11.1894	11.1288
760	11.4246	11.332	11.3412
761	11.2724	11.1898	11.0942
762	11.4729	11.2116	11.2989
763	11.4669	10.7845	12.1253
764	11.1256	11.4223	11.1699
765	11.3049	11.1777	11.1169
766	11.1844	11.0873	11.2686
767	10.482	11.6866	11.2972
768	11.0073	10.988	11.2371
769	11.0477	11.256	11.1231
770	10.9857	11.1887	11.2517
771	10.9155	11.1582	11.1376
772	11.1412	11.1154	11.2955
773	11.0146	11.3568	11.2559
774	11.2034	11.3887	11.3327
775	11.1932	11.3317	10.9637
776	11.095	11.1932	11.2564
777	11.441	11.2971	11.224
778	11.0017	11.1508	11.4879
779	11.3677	11.0661	11.3528
780	11.0056	11.0952	11.1374
781	11.3398	11.0891	11.2275
782	10.6936	11.1639	11.3241
783	11.0993	11.2093	11.2607
784	11.3166	11.1821	11.4379
785	11.0792	12.7392	11.0839
786	11.1783	11.054	11.06
787	11.4812	11.0331	11.1276
788	11.4411	11.2447	11.2806
789	11.2514	10.7458	11.3611
790	11.0283	11.4808	11.2905
791	11.2046	11.0905	11.289
792	11.2454	11.3254	11.0724
793	11.1272	12.6437	11.3732
794	11.0037	10.9819	11.0549
795	11.5247	11.4643	11.1144
796	11.2955	11.118	11.0275
797	11.3084	11.2711	10.9979
798	11.0874	11.278	11.3206
799	11.4915	11.5316	11.3286
800	11.2008	11.337	11.2655
801	11.2896	11.1503	10.9463
802	10.7994	12.8668	10.9964
803	11.1541	11.0021	11.0563
804	13.3287	11.2713	10.9657
805	11.0366	11.1437	11.0442
806	11.251	12.7389	11.3956
807	11.4081	11.3445	11.351
808	11.6253	11.5522	11.068
809	11.2916	11.3403	11.4704
810	11.14	11.3654	11.0769
811	11.2976	11.0298	11.0401
812	11.2075	10.919	11.2099
813	11.0652	11.1233	11.1762
814	11.4478	11.4176	11.2646
815	11.6402	11.1737	11.4404
816	11.1734	11.2667	11.1224
817	11.3863	11.1774	11.2389
818	11.3916	10.9843	11.1617
819	10.9444	11.2771	11.4849
820	13.1959	11.42	10.9692
821	11.0189	11.317	11.2213
822	11.4371	11.0949	11.2378
823	11.5501	11.382	12.0204
824	10.7595	11.1365	11.3403
825	11.3395	11.3778	11.1391
826	11.4215	11.2895	11.3143
827	10.6532	11.1593	11.9649
828	11.362	11.0986	10.9959
829	11.4393	11.4163	11.1695
830	11.0726	11.1668	12.2011
831	13.6883	11.3788	11.446
832	11.6767	11.3389	11.5492
833	13.3088	11.3131	12.1406
834	11.1359	12.7712	10.9957
835	11.3595	10.8663	11.1656
836	11.4191	11.1442	11.2074
837	10.733	11.0729	11.3496
838	11.1747	11.2704	11.0569
839	11.0317	11.3195	11.2785
840	11.1061	11.4251	11.0193
841	10.7831	11.6628	11.3443
842	11.135	11.3943	10.9542
843	11.196	10.9645	11.1655
844	10.9457	10.9557	11.3488
845	11.2624	11.3534	11.256
846	11.0501	11.0879	11.4213
847	11.5825	11.2054	11.1454
848	11.3873	11.4289	11.1151
849	11.2871	11.0461	11.7625
850	11.3214	11.398	11.8634
851	11.318	11.1541	10.9915
852	11.2666	11.6504	11.3049
853	11.1128	11.3068	10.957
854	11.0008	11.1746	11.2462
855	10.927	11.6002	11.2888
856	10.9745	11.1627	11.3502
857	11.3344	11.2856	10.9944
858	11.433	11.28	11.151
859	11.1938	11.2299	10.9818
860	11.0457	11.2703	11.2594
861	11.5902	10.8851	11.2979
862	11.4141	11.6708	11.2334
863	11.2938	11.333	11.0896
864	11.5027	11.2838	11.1175
865	10.7492	11.3287	11.4308
866	10.9393	11.3396	11.2405
867	10.9867	11.0109	10.9926
868	11.2646	11.2547	11.3869
869	11.4418	10.8732	11.2341
870	11.3447	11.114	11.2847
871	11.5078	11.2245	11.0727
872	11.2501	10.9201	11.3091
873	11.1148	11.4446	11.104
874	11.533	10.9288	11.1394
875	11.0277	11.3193	10.9095
876	11.2177	11.3238	11.0849
877	11.3957	11.1115	11.1205
878	10.9945	11.3154	11.2644
879	11.4917	11.3024	12.0067
880	11.043	11.1784	11.1754
881	11.4576	11.2499	11.1086
882	11.3605	11.2748	11.0727
883	10.9715	11.2929	11.4133
884	11.2285	12.8114	11.3021
885	11.0574	10.968	11.2326
886	11.6738	12.6196	11.1036
887	11.2375	11.6414	11.1448
888	10.8947	12.3187	11.1795
889	10.8896	11.1146	11.914
890	10.3038	11.1288	11.424
891	11.0866	10.85	11.361
892	11.3492	11.5079	11.095
893	10.6351	10.5802	10.8858
894	11.3189	10.8988	11.0229
895	11.3138	11.3621	11.2096
896	11.1805	11.4878	12.0374
897	11.4495	10.8711	11.208
898	11.6608	11.3186	11.2206
899	11.5461	11.2452	11.2892
900	10.9267	10.8462	11.3849
901	11.3612	11.09	10.9344
902	11.1933	11.2633	12.3723
903	11.6701	12.7074	11.5098
904	11.3709	10.9194	11.4132
905	11.1325	11.0672	11.0181
906	10.8957	10.8648	11.3365
907	11.4671	11.2606	11.0872
908	11.3687	10.9911	11.0329
909	11.2003	11.4742	10.9132
910	11.2785	11.4682	11.3217
911	11.3465	11.021	11.396
912	10.9231	11.3965	11.4089
913	11.4782	11.181	11.1283
914	11.3859	10.8567	11.0972
915	11.4415	11.2864	11.4502
916	10.6648	11.6477	11.0819
917	11.0675	11.5094	10.9008
918	11.0817	11.242	10.9478
919	10.789	11.696	11.1462
920	11.2669	11.4637	11.2118
921	11.1619	11.1729	10.9048
922	11.1023	10.6112	11.3665
923	11.14	11.0329	11.1834
924	11.6155	10.7883	11.4255
925	10.9212	11.1095	11.0806
926	10.9908	11.1671	11.3118
927	11.6107	11.1948	11.343
928	11.4304	11.0749	11.1283
929	11.6125	11.0578	11.0803
930	11.4222	11.2936	11.0551
931	11.7042	11.4447	11.3125
932	11.3944	11.2556	11.2284
933	11.0248	11.0289	11.3361
934	11.5285	11.1959	11.2864
935	10.4165	11.2834	11.1703
936	11.0005	11.3682	11.2031
937	10.9197	10.9103	11.1416
938	11.2938	11.3766	11.2414
939	11.2711	10.9807	11.1124
940	11.3371	11.355	11.2296
941	11.4661	11.1867	11.1343
942	11.1855	11.2514	11.8145
943	11.5229	11.1394	11.2498
944	11.392	11.3002	11.0678
945	11.2037	11.2868	11.1969
946	11.3305	12.4077	11.4625
947	11.2189	11.332	11.2522
948	11.4233	10.8177	10.9218
949	11.3395	11.151	11.1925
950	11.3611	11.3754	11.2134
951	11.3742	11.518	11.1198
952	11.0656	11.0784	11.156
953	11.7656	11.3997	10.9359
954	10.9903	11.3957	10.9845
955	11.3317	11.1135	11.329
956	11.4259	11.5943	11.2998
957	10.4705	11.1927	11.4307
958	11.106	10.9993	11.4671
959	11.1995	11.064	11.2677
960	11.0116	11.1296	11.3292
961	10.8667	11.3211	11.4685
962	11.0079	11.1288	11.075
963	11.4156	11.2121	11.1592
964	11.5714	11.2155	11.0437
965	11.1218	11.1442	11.4262
966	10.9861	11.6853	11.4358
967	11.1949	11.3505	11.2916
968	14.0821	11.3537	10.9192
969	11.3515	11.2567	11.1411
970	10.5682	11.5428	11.178
971	11.3654	11.2543	11.2468
972	11.4552	11.4525	11.3639
973	11.223	11.4705	11.1154
974	11.0092	11.1876	11.5209
975	11.1489	11.3337	11.2726
976	11.3878	11.0828	11.3715
977	11.1173	11.7053	11.2199
978	11.3268	11.4758	11.0357
979	10.969	11.2684	11.9096
980	11.0296	11.1448	11.1947
981	10.9792	11.1332	11.3932
982	11.6796	11.0481	11.5341
983	11.0661	11.3393	11.2969
984	11.2519	11.2372	11.248
985	11.139	10.7408	11.3584
986	11.1108	11.1217	11.0371
987	11.1279	10.9402	11.2117
988	10.9278	11.9185	11.1194
989	11.1978	10.9846	11.2393
990	11.2084	10.9278	11.2819
991	11.139	11.43	11.286
992	11.9458	11.1008	11.0509
993	11.1699	11.3345	11.4441
994	10.8197	11.113	11.4721
995	11.3367	11.2991	10.9602
996	11.1656	11.3584	11.3369
997	11.7248	11.3176	11.3387
998	11.2983	11.3215	11.0042
999	11.3969	10.7908	11.2499
1000	11.5409	11.4006	11.0368
Average	11.2853	11.2881	11.2614
